# Supplementary material for: Glabridin Inhibits Melanogenesis and Melanin Transfer via Wnt/β-Catenin Pathway and Rho Family GTPase-Mediated Dendritic Formation Suppression
Source: Pharmaceuticals (Basel). 2026 Mar 12;19(3):469. doi: 10.3390/ph19030469 (PMC13028802; doi:10.3390/ph19030469)
Supplement: Supplementary file 1 [file pharmaceuticals-19-00469-s001.zip]

Archive with 1 entries (1 files):
- pharmaceuticals-4161705-supplementary.pdf
